# Supplementary material for: Neighbourhood social gifting and multiple long-term conditions: a nationally representative analysis of the Scottish population aged 40–75 years
Source: Eur J Public Health. 2026 Feb 16;36(2):ckaf238. doi: 10.1093/eurpub/ckaf238 (PMC13017652; doi:10.1093/eurpub/ckaf238)
Supplement: ckaf238_Supplementary_Data [file ckaf238_supplementary_data.zip]

Archive with 3 entries (3 files):
- 07-Feb-2026_010856_ejph-2025-09-om-0762-File005.docx
- ejph-2025-09-om-0762-File005.docx
- 10-Dec-2025_065709_ejph-2025-09-om-0762-File005.docx
